# Supplementary material for: Immune Response Elicited by Recombinant Adenovirus-Delivered Glycoprotein B and Nucleocapsid Protein UL18 and UL25 of HSV-1 in Mice
Source: Int J Mol Sci. 2024 Dec 16;25(24):13486. doi: 10.3390/ijms252413486 (PMC11678876; doi:10.3390/ijms252413486)
Supplement: Supplementary file 1 [file ijms-25-13486-s001.zip]

Archive with 4 entries (3 files):
- Supplementary Files/
- Supplementary Files/Original WB Figure 1C.pdf
- Supplementary Files/Supplement FigureS1 and Table S1.pdf
- Supplementary Files/Vector Map and Sequence.pdf
